# Supplementary material for: Virulence Reduction in Yersinia pestis by Combining Delayed Attenuation with Plasmid Curing
Source: Biomolecules. 2025 Dec 25;16(1):40. doi: 10.3390/biom16010040 (PMC12839094; doi:10.3390/biom16010040)
Supplement: Supplementary file 1 [file biomolecules-16-00040-s001.zip]

Archive with 1 entries (1 files):
- biomolecules-4027845-supplementary.pdf
